# Supplementary material for: Variations of the NodB Architecture Are Attuned to Functional Specificities into and beyond the Carbohydrate Esterase Family 4
Source: Biomolecules. 2024 Mar 8;14(3):325. doi: 10.3390/biom14030325 (PMC10967932; doi:10.3390/biom14030325)
Supplement: Supplementary file 1 [file biomolecules-14-00325-s001.zip]

Archive with 4 entries (4 files):
- Dali_distance_matrix.txt
- eigen.txt
- tree.jvp
- Supplementary.pdf
