# Supplementary material for: Variations of the NodB Architecture Are Attuned to Functional Specificities into and beyond the Carbohydrate Esterase Family 4
Source: Biomolecules. 2024 Mar 8;14(3):325. doi: 10.3390/biom14030325 (PMC10967932; doi:10.3390/biom14030325)
Supplement: Supplementary file 1 [file biomolecules-14-00325-s001.zip › Dali_distance_matrix.txt]

41
4dweA	68.1	8.7	8.4	8.5	8.7	9.2	7.9	8.8	8.8	7.2	8.4	8.4	10.0	9.7	13.1	12.8	13.6	13.9	13.1	13.6	11.3	9.9	9.0	10.1	9.7	9.6	9.4	11.1	11.0	10.6	11.0	10.9	10.0	10.1	11.5	10.6	10.0	11.0	10.6	10.5	10.7
6dq3A	8.7	44.2	29.2	30.1	30.3	26.7	22.6	25.3	26.3	10.8	6.6	8.4	9.2	9.2	10.0	10.4	10.2	10.6	11.3	11.5	9.6	10.2	11.1	10.6	10.3	10.8	12.5	12.0	11.7	12.1	12.1	11.8	12.2	11.5	12.2	12.9	11.9	11.9	11.1	11.6	11.7
6go1A	8.4	29.2	49.9	43.4	42.2	24.6	20.7	23.3	24.4	10.2	7.0	8.1	8.1	8.1	9.4	9.6	9.4	9.8	10.7	10.6	9.4	9.5	10.3	9.2	9.4	10.0	11.5	10.8	10.8	11.0	11.1	11.0	11.6	10.8	11.4	11.9	10.9	11.5	10.8	11.4	11.1
4v33A	8.5	30.1	43.4	49.5	45.2	24.9	20.6	23.7	24.6	10.1	7.0	7.9	8.2	8.2	9.3	9.6	9.5	9.8	10.6	10.6	9.6	9.9	10.6	9.3	9.6	10.2	11.7	10.9	11.0	11.4	11.2	11.1	10.9	10.9	11.7	12.1	11.2	11.6	11.1	11.7	11.2
4hd5A	8.7	30.3	42.2	45.2	49.0	24.7	20.8	23.7	24.5	10.1	6.9	7.9	8.1	8.1	9.3	9.6	9.5	9.7	10.5	10.8	9.6	9.8	10.5	9.3	9.6	10.2	11.6	10.9	11.1	11.4	11.3	11.2	10.9	11.0	11.6	12.0	11.2	11.5	10.9	11.6	11.2
4wcjA	9.2	26.7	24.6	24.9	24.7	45.4	24.4	28.0	28.0	10.5	7.5	7.8	8.9	8.9	9.8	10.4	9.9	10.4	10.9	11.2	10.2	9.3	10.2	10.8	10.3	10.1	10.9	10.9	10.7	10.7	10.8	10.8	10.8	10.7	10.7	11.2	10.7	10.8	9.9	10.1	10.3
5bu6A	7.9	22.6	20.7	20.6	20.8	24.4	47.8	30.8	31.0	9.7	6.4	7.5	7.9	8.0	9.6	9.9	9.1	9.2	9.4	10.4	8.7	9.2	10.4	9.5	9.0	9.4	11.1	10.2	9.8	10.1	10.2	10.3	10.4	9.9	10.4	11.4	10.2	10.9	9.8	10.4	9.9
4f9jA	8.8	25.3	23.3	23.7	23.7	28.0	30.8	59.0	34.5	10.1	8.1	7.8	8.9	8.9	9.5	10.2	9.6	9.7	10.2	11.1	9.8	9.1	9.3	10.1	9.7	9.7	11.3	11.1	10.7	10.7	11.1	10.8	10.9	10.8	10.6	11.9	10.8	10.5	10.1	10.5	10.4
4u10A	8.8	26.3	24.4	24.6	24.5	28.0	31.0	34.5	48.0	9.9	7.1	7.5	8.4	8.4	9.2	9.9	9.3	9.7	10.2	10.5	9.7	8.7	9.3	9.4	9.0	9.3	11.2	10.3	10.1	10.2	10.5	10.4	10.5	10.1	10.5	11.3	10.2	11.0	10.0	10.3	10.0
3hftA	7.2	10.8	10.2	10.1	10.1	10.5	9.7	10.1	9.9	45.4	10.9	9.1	10.0	10.0	13.8	14.1	14.4	14.6	15.1	15.9	12.3	10.4	10.7	11.4	11.8	11.0	11.9	11.5	10.8	11.1	11.0	11.2	11.7	12.0	11.3	12.6	11.5	10.5	10.7	10.6	11.1
2qv5A	8.4	6.6	7.0	7.0	6.9	7.5	6.4	8.1	7.1	10.9	48.4	11.2	11.7	11.6	11.3	12.0	12.7	12.8	12.2	13.9	13.6	12.1	11.0	13.4	15.0	13.5	14.2	12.8	13.6	13.6	13.7	13.8	13.3	14.6	14.6	15.7	14.2	13.3	12.8	14.4	14.4
5jp6A	8.4	8.4	8.1	7.9	7.9	7.8	7.5	7.8	7.5	9.1	11.2	60.2	13.0	13.0	10.7	10.2	12.4	12.4	12.8	14.1	15.0	17.1	15.0	17.1	18.4	18.3	17.3	18.5	19.5	19.0	20.5	20.0	18.0	18.4	17.8	19.0	19.6	16.9	16.8	17.3	18.7
4ny2A	10.0	9.2	8.1	8.2	8.1	8.9	7.9	8.9	8.4	10.0	11.7	13.0	72.1	67.5	13.5	13.6	13.5	13.9	14.1	15.2	15.6	15.7	14.8	17.2	18.1	16.7	16.2	16.2	17.0	16.3	16.6	16.3	15.1	16.7	16.3	17.9	17.2	16.7	16.5	16.3	17.2
3wx7A	9.7	9.2	8.1	8.2	8.1	8.9	8.0	8.9	8.4	10.0	11.6	13.0	67.5	72.4	13.4	13.3	13.2	13.6	13.8	14.8	15.3	15.5	14.5	17.2	17.9	16.6	16.0	16.0	16.7	16.0	16.3	16.0	15.0	16.4	16.0	17.6	16.8	16.5	16.3	16.2	17.0
5zntA	13.1	10.0	9.4	9.3	9.3	9.8	9.6	9.5	9.2	13.8	11.3	10.7	13.5	13.4	70.0	49.8	20.8	20.7	20.5	21.4	13.3	14.3	13.3	13.8	14.0	14.1	13.1	15.1	14.0	14.1	14.7	14.6	14.3	14.6	14.5	16.2	14.8	14.8	14.5	14.0	14.5
5z34A	12.8	10.4	9.6	9.6	9.6	10.4	9.9	10.2	9.9	14.1	12.0	10.2	13.6	13.3	49.8	66.6	20.0	20.3	20.6	21.5	14.3	13.9	13.6	14.1	13.9	14.0	13.7	15.4	14.3	13.9	15.1	15.1	14.7	14.8	14.7	16.5	14.9	14.6	14.4	14.1	14.6
3s6oA	13.6	10.2	9.4	9.5	9.5	9.9	9.1	9.6	9.3	14.4	12.7	12.4	13.5	13.2	20.8	20.0	54.8	46.9	30.1	32.7	15.3	16.4	15.2	14.3	14.8	14.9	16.0	15.6	15.7	15.1	16.0	15.7	17.4	18.7	16.4	18.5	17.5	16.6	16.6	16.2	16.8
1z7aA	13.9	10.6	9.8	9.8	9.7	10.4	9.2	9.7	9.7	14.6	12.8	12.4	13.9	13.6	20.7	20.3	46.9	54.5	30.4	32.2	15.8	16.6	15.7	14.6	15.0	15.1	15.8	16.0	15.9	15.1	16.2	15.9	17.4	18.8	16.6	18.6	17.6	16.5	16.3	16.0	17.0
3qbuA	13.1	11.3	10.7	10.6	10.5	10.9	9.4	10.2	10.2	15.1	12.2	12.8	14.1	13.8	20.5	20.6	30.1	30.4	51.5	33.8	16.0	17.2	16.6	15.0	15.3	16.0	16.7	17.1	17.1	16.1	17.6	17.2	17.8	19.3	17.6	19.6	18.3	17.6	17.2	16.9	18.2
3rxzA	13.6	11.5	10.6	10.6	10.8	11.2	10.4	11.1	10.5	15.9	13.9	14.1	15.2	14.8	21.4	21.5	32.7	32.2	33.8	53.4	16.0	18.6	17.2	16.1	16.9	16.9	17.8	17.9	18.0	17.5	18.9	18.6	19.6	20.5	18.9	20.8	19.2	18.2	17.9	18.5	19.1
2vyoA	11.3	9.6	9.4	9.6	9.6	10.2	8.7	9.8	9.7	12.3	13.6	15.0	15.6	15.3	13.3	14.3	15.3	15.8	16.0	16.0	41.0	17.5	17.6	17.6	18.4	18.4	17.7	20.0	22.8	20.2	20.6	20.6	19.9	20.7	18.0	21.3	20.9	18.6	18.9	19.2	19.7
1w17A	9.9	10.2	9.5	9.9	9.8	9.3	9.2	9.1	8.7	10.4	12.1	17.1	15.7	15.5	14.3	13.9	16.4	16.6	17.2	18.6	17.5	45.6	31.5	18.3	20.3	21.3	20.8	23.2	22.9	22.7	23.3	23.2	25.8	26.5	23.0	24.2	27.0	22.3	22.1	23.0	22.7
2j13A	9.0	11.1	10.3	10.6	10.5	10.2	10.4	9.3	9.3	10.7	11.0	15.0	14.8	14.5	13.3	13.6	15.2	15.7	16.6	17.2	17.6	31.5	40.9	17.0	17.4	18.9	19.7	21.2	20.9	20.9	21.3	21.3	24.5	25.3	20.2	22.2	25.3	20.5	19.8	21.2	20.9
2w3zA	10.1	10.6	9.2	9.3	9.3	10.8	9.5	10.1	9.4	11.4	13.4	17.1	17.2	17.2	13.8	14.1	14.3	14.6	15.0	16.1	17.6	18.3	17.0	46.9	22.0	22.4	20.5	20.8	21.1	20.5	20.9	21.1	19.8	21.6	21.2	23.4	22.4	21.5	21.2	20.8	22.8
5jmuA	9.7	10.3	9.4	9.6	9.6	10.3	9.0	9.7	9.0	11.8	15.0	18.4	18.1	17.9	14.0	13.9	14.8	15.0	15.3	16.9	18.4	20.3	17.4	22.0	43.3	27.4	22.1	21.8	22.4	21.7	23.2	22.9	20.7	21.6	22.7	24.7	23.9	22.3	22.1	23.6	23.7
5n1jA	9.6	10.8	10.0	10.2	10.2	10.1	9.4	9.7	9.3	11.0	13.5	18.3	16.7	16.6	14.1	14.0	14.9	15.1	16.0	16.9	18.4	21.3	18.9	22.4	27.4	41.8	23.6	22.5	24.3	23.2	25.0	25.2	21.5	22.8	24.6	26.2	24.6	24.0	23.8	25.0	25.8
2cc0A	9.4	12.5	11.5	11.7	11.6	10.9	11.1	11.3	11.2	11.9	14.2	17.3	16.2	16.0	13.1	13.7	16.0	15.8	16.7	17.8	17.7	20.8	19.7	20.5	22.1	23.6	40.5	23.1	22.9	22.7	23.9	24.1	24.3	25.3	25.1	29.4	25.4	25.5	25.1	27.0	26.2
8hf9A	11.1	12.0	10.8	10.9	10.9	10.9	10.2	11.1	10.3	11.5	12.8	18.5	16.2	16.0	15.1	15.4	15.6	16.0	17.1	17.9	20.0	23.2	21.2	20.8	21.8	22.5	23.1	44.7	31.4	32.2	30.4	29.8	24.3	25.7	24.4	26.2	26.9	24.2	23.1	24.8	24.8
2iw0A	11.0	11.7	10.8	11.0	11.1	10.7	9.8	10.7	10.1	10.8	13.6	19.5	17.0	16.7	14.0	14.3	15.7	15.9	17.1	18.0	22.8	22.9	20.9	21.1	22.4	24.3	22.9	31.4	45.3	35.1	35.3	34.5	24.3	26.5	24.9	26.2	27.1	24.3	24.0	26.1	25.8
8hfaA	10.6	12.1	11.0	11.4	11.4	10.7	10.1	10.7	10.2	11.1	13.6	19.0	16.3	16.0	14.1	13.9	15.1	15.1	16.1	17.5	20.2	22.7	20.9	20.5	21.7	23.2	22.7	32.2	35.1	43.9	35.5	35.1	24.0	26.0	25.5	26.3	27.0	24.3	23.6	25.4	25.3
7blyA	11.0	12.1	11.1	11.2	11.3	10.8	10.2	11.1	10.5	11.0	13.7	20.5	16.6	16.3	14.7	15.1	16.0	16.2	17.6	18.9	20.6	23.3	21.3	20.9	23.2	25.0	23.9	30.4	35.3	35.5	44.3	39.3	25.6	26.8	26.1	27.4	28.0	24.5	24.1	26.4	26.2
2y8uA	10.9	11.8	11.0	11.1	11.2	10.8	10.3	10.8	10.4	11.2	13.8	20.0	16.3	16.0	14.6	15.1	15.7	15.9	17.2	18.6	20.6	23.2	21.3	21.1	22.9	25.2	24.1	29.8	34.5	35.1	39.3	44.0	25.0	26.4	26.2	27.5	27.7	24.3	24.2	26.5	25.9
6hm9A	10.0	12.2	11.6	10.9	10.9	10.8	10.4	10.9	10.5	11.7	13.3	18.0	15.1	15.0	14.3	14.7	17.4	17.4	17.8	19.6	19.9	25.8	24.5	19.8	20.7	21.5	24.3	24.3	24.3	24.0	25.6	25.0	45.3	28.7	24.3	27.5	28.8	23.8	23.4	24.6	25.1
4m1bA	10.1	11.5	10.8	10.9	11.0	10.7	9.9	10.8	10.1	12.0	14.6	18.4	16.7	16.4	14.6	14.8	18.7	18.8	19.3	20.5	20.7	26.5	25.3	21.6	21.6	22.8	25.3	25.7	26.5	26.0	26.8	26.4	28.7	41.2	25.7	28.6	29.1	25.8	25.4	25.9	26.4
6h8lA	11.5	12.2	11.4	11.7	11.6	10.7	10.4	10.6	10.5	11.3	14.6	17.8	16.3	16.0	14.5	14.7	16.4	16.6	17.6	18.9	18.0	23.0	20.2	21.2	22.7	24.6	25.1	24.4	24.9	25.5	26.1	26.2	24.3	25.7	39.0	29.0	26.6	27.3	26.7	28.7	28.7
7fbwA	10.6	12.9	11.9	12.1	12.0	11.2	11.4	11.9	11.3	12.6	15.7	19.0	17.9	17.6	16.2	16.5	18.5	18.6	19.6	20.8	21.3	24.2	22.2	23.4	24.7	26.2	29.4	26.2	26.2	26.3	27.4	27.5	27.5	28.6	29.0	38.9	29.4	28.7	28.6	29.4	29.8
4l1gA	10.0	11.9	10.9	11.2	11.2	10.7	10.2	10.8	10.2	11.5	14.2	19.6	17.2	16.8	14.8	14.9	17.5	17.6	18.3	19.2	20.9	27.0	25.3	22.4	23.9	24.6	25.4	26.9	27.1	27.0	28.0	27.7	28.8	29.1	26.6	29.4	43.5	26.0	26.4	26.8	27.9
7ax7A	11.0	11.9	11.5	11.6	11.5	10.8	10.9	10.5	11.0	10.5	13.3	16.9	16.7	16.5	14.8	14.6	16.6	16.5	17.6	18.2	18.6	22.3	20.5	21.5	22.3	24.0	25.5	24.2	24.3	24.3	24.5	24.3	23.8	25.8	27.3	28.7	26.0	42.2	34.2	31.1	30.3
2c71A	10.6	11.1	10.8	11.1	10.9	9.9	9.8	10.1	10.0	10.7	12.8	16.8	16.5	16.3	14.5	14.4	16.6	16.3	17.2	17.9	18.9	22.1	19.8	21.2	22.1	23.8	25.1	23.1	24.0	23.6	24.1	24.2	23.4	25.4	26.7	28.6	26.4	34.2	42.3	30.7	30.4
5lfzA	10.5	11.6	11.4	11.7	11.6	10.1	10.4	10.5	10.3	10.6	14.4	17.3	16.3	16.2	14.0	14.1	16.2	16.0	16.9	18.5	19.2	23.0	21.2	20.8	23.6	25.0	27.0	24.8	26.1	25.4	26.4	26.5	24.6	25.9	28.7	29.4	26.8	31.1	30.7	41.9	31.9
2c1gA	10.7	11.7	11.1	11.2	11.2	10.3	9.9	10.4	10.0	11.1	14.4	18.7	17.2	17.0	14.5	14.6	16.8	17.0	18.2	19.1	19.7	22.7	20.9	22.8	23.7	25.8	26.2	24.8	25.8	25.3	26.2	25.9	25.1	26.4	28.7	29.8	27.9	30.3	30.4	31.9	53.1
