# Supplementary material for: Variations of the NodB Architecture Are Attuned to Functional Specificities into and beyond the Carbohydrate Esterase Family 4
Source: Biomolecules. 2024 Mar 8;14(3):325. doi: 10.3390/biom14030325 (PMC10967932; doi:10.3390/biom14030325)
Supplement: Supplementary file 1 [file biomolecules-14-00325-s001.zip › eigen.txt]

 # Eigenvalues =   0.10066922      3.35226469E-02  2.73744240E-02  1.53263761E-02  1.22584887E-02  1.02211684E-02  6.58827275E-03  5.43728657E-03  4.74415114E-03
 # Eigenvectors:
 4dweA  2.61872332E-03  0.32073370      1.69825684E-02  0.92147577      0.12827556      3.49823907E-02  6.27165893E-03 -1.04472991E-02  5.23125343E-02
 4l1gA -9.24820229E-02 -0.10542941      5.09210005E-02 -6.43668091E-03  1.23273451E-02  2.17916374E-03 -4.93225865E-02 -3.35007161E-02  1.64229441E-02
 5n1jA -9.10350606E-02 -0.10240009      2.77968496E-02 -2.08309363E-03  4.02258150E-02  2.22652307E-04  6.53955154E-03 -2.04966068E-02 -2.73216027E-03
 3wx7A -0.10112047      3.60612571E-02 -0.68232715     -2.52562631E-02 -2.65420321E-02  2.69078463E-02 -3.94857787E-02  5.63099934E-03  2.16690148E-03
 5bu6A  0.29296398     -1.74254794E-02 -1.41373603E-02 -1.77525226E-02  3.74938101E-02 -0.41226932     -8.11890513E-02  1.85816886E-03 -7.74315442E-04
 4u10A  0.32147372     -1.95000023E-02 -2.30651442E-02 -4.88612102E-03  1.76617913E-02 -0.32687020     -5.13644367E-02  3.67931556E-04 -3.16523239E-02
 2c1gA -9.46504921E-02 -0.11282200      4.83642742E-02  5.13786776E-03  2.07761023E-02  1.29779829E-02 -4.24738191E-02 -0.10099378     -2.44204029E-02
 5jmuA -9.11794379E-02 -8.53761882E-02  9.28593101E-04 -2.97706085E-03  3.27480547E-02 -1.14040785E-02  6.44288957E-02 -3.59176099E-03 -1.48068303E-02
 5jp6A -9.77552533E-02 -0.11819600      3.89004163E-02  2.49514878E-02  2.32266653E-02 -1.89093184E-02  0.18557075      0.92366207     -0.14945912    
 2c71A -8.98316652E-02 -0.10229162      4.55684029E-02  5.05148340E-03  2.36991253E-02  1.41250296E-02 -6.20084368E-02 -0.11614701     -1.16265975E-02
 2j13A -7.56765381E-02 -7.52516389E-02  4.60397638E-02 -1.49594704E-02 -9.09866113E-03  8.91240034E-03 -9.13420990E-02 -4.80340831E-02  7.01862127E-02
 2iw0A -9.36232731E-02 -0.12639862      5.03906421E-02  1.82803590E-02  5.32834418E-02  2.87555112E-03 -5.26541844E-02  1.42730037E-02  4.86560576E-02
 1w17A -9.52984691E-02 -8.25953260E-02  5.00851460E-02 -6.39004773E-03 -4.47595771E-03  1.02243740E-02 -9.11235809E-02 -3.46255600E-02  4.44735475E-02
 2cc0A -7.25174248E-02 -0.10094424      3.84631082E-02 -6.92724111E-03  6.20645471E-03 -6.27685059E-03 -6.59724558E-03 -7.13881180E-02 -1.69630547E-03
 4m1bA -9.05338526E-02 -8.54487121E-02  5.41850887E-02 -8.97024013E-03 -1.73517615E-02 -1.27329156E-04 -4.67328206E-02 -4.73842807E-02  1.59259737E-02
 2vyoA -7.38155022E-02 -3.44496816E-02  1.60464533E-02  1.74032897E-02  2.48438003E-03 -1.61727797E-02  5.75301498E-02 -1.42622637E-02  4.95340638E-02
 2y8uA -9.26576555E-02 -0.12558946      6.07687756E-02  1.28026083E-02  6.01136535E-02  4.66444559E-04 -5.12127876E-02  1.72740035E-02  4.68354374E-02
 2w3zA -8.20726454E-02 -7.15872720E-02 -2.76745693E-03  2.64280871E-03  3.91573161E-02 -3.04666348E-02  5.18675447E-02 -2.01607612E-03  1.98929105E-03
 3rxzA -5.82527593E-02  0.20833793      7.05734566E-02 -5.81246391E-02 -0.26792309     -5.94020635E-03 -7.44796917E-02  1.84320435E-02 -3.45966257E-02
 4hd5A  0.33501387     -5.84482960E-02  8.66545597E-05 -1.61467697E-02 -2.20078565E-02  0.39378536      2.50004064E-02  1.56348082E-03 -3.11012119E-02
 4wcjA  0.28607276     -8.57336540E-03 -1.97244603E-02 -3.67666339E-03  1.78495387E-03 -0.15191522     -6.57281652E-03  1.02095129E-02  3.60155990E-03
 4f9jA  0.31867832     -2.02375073E-02 -2.92456802E-02 -7.43051060E-03  2.67791227E-02 -0.44927898     -4.37271483E-02 -2.35965126E-03 -6.61571473E-02
 4ny2A -0.10223775      3.71172950E-02 -0.67060035     -2.29910817E-02 -2.76634786E-02  2.75717564E-02 -4.23216671E-02  2.47639720E-03  1.41328573E-03
 3qbuA -5.42300753E-02  0.21539740      7.39905611E-02 -5.82353808E-02 -0.27082011      1.09249130E-02 -9.35964286E-02  1.20329363E-02 -1.33412415E-02
 1z7aA -6.03067167E-02  0.28787082      8.69027078E-02 -6.06387779E-02 -0.41605717      8.95404432E-04 -0.13857146      3.30102481E-02 -0.11505502    
 3s6oA -6.32627234E-02  0.29187837      9.24234688E-02 -6.40063137E-02 -0.42471072     -3.85030551E-04 -0.14326733      3.35836262E-02 -0.12239431    
 3hftA  1.70313548E-02  0.16724783      2.69107930E-02 -0.11784295     -0.13175961     -5.11339679E-02  0.50618213      8.61843955E-03  0.79342550    
 5lfzA -8.84267986E-02 -0.11768078      5.18662930E-02  7.08214706E-03  2.76544224E-02  1.38478680E-02 -4.41805460E-02 -0.11182474     -1.90219786E-02
 4v33A  0.33645150     -5.97713664E-02 -1.23195362E-03 -1.91836078E-02 -2.35162303E-02  0.40398082      2.72806641E-02 -5.33697254E-04 -3.47514600E-02
 5z34A -4.11216468E-02  0.41706258      6.06214367E-02 -0.23677441      0.45362923      4.63957228E-02 -4.20821719E-02  3.93741112E-03 -4.32631336E-02
 5zntA -4.67015877E-02  0.44081843      6.33997098E-02 -0.24602517      0.47870460      6.17013946E-02 -6.50504529E-02  3.00355684E-02 -5.22978604E-02
 8hf9A -8.66534412E-02 -0.10577289      5.28980792E-02  1.01847434E-02  5.71045578E-02 -2.99971760E-03 -5.73635809E-02  2.28037196E-03  6.10088371E-02
 8hfaA -8.93863663E-02 -0.13218814      5.53415939E-02  1.56119112E-02  6.22520596E-02  5.59291523E-03 -5.05713746E-02  8.50677025E-03  5.67351468E-02
 6h8lA -8.21547955E-02 -9.58408192E-02  4.87704501E-02  1.16058849E-02  2.21341215E-02  1.03070149E-02 -2.62658410E-02 -7.15913996E-02 -1.04722222E-02
 7ax7A -8.27878788E-02 -0.10137160      4.46319394E-02  7.13952957E-03  2.58709397E-02  9.18352511E-03 -6.28821179E-02 -0.11559287     -1.91601925E-02
 6dq3A  0.27734891     -3.60616371E-02 -8.14717449E-03 -1.66195929E-02 -7.24907033E-03  6.82500303E-02 -2.53381617E-02  8.94542783E-03  2.46337149E-02
 6go1A  0.33466506     -5.57787679E-02 -5.67599782E-04 -2.08765045E-02 -2.38414742E-02  0.39450464      3.12458072E-02  7.50475284E-03 -3.29416133E-02
 2qv5A -7.53421262E-02  3.32133621E-02  1.02946339E-02 -7.91601557E-03 -4.24244702E-02 -7.44453892E-02  0.75495481     -0.26145691     -0.52519977    
 6hm9A -8.14309120E-02 -8.76124799E-02  6.34239912E-02 -8.51089880E-03 -6.20336551E-03 -1.55396294E-03 -5.46825342E-02 -3.77273783E-02  3.04355603E-02
 7fbwA -8.33288953E-02 -8.59849378E-02  4.49261293E-02 -1.09228799E-02  1.12078646E-02 -1.70009269E-03 -2.35989671E-02 -6.62499294E-02 -6.44671638E-03
 7blyA -9.24427509E-02 -0.12470774      5.93108647E-02  1.31941736E-02  5.68439774E-02  1.02889363E-03 -5.68080619E-02  2.60237698E-02  4.36138287E-02
